# Supplementary material for: Medical Potential of Insect Symbionts
Source: Insects. 2025 Apr 26;16(5):457. doi: 10.3390/insects16050457 (PMC12111880; doi:10.3390/insects16050457)
Supplement: Supplementary file 1 [file insects-16-00457-s001.zip]

Archive with 1 entries (1 files):
- insects-3566400-supplementary.pdf
